# Supplementary material for: Phylogeographic analysis of the full genome of Sweepovirus to trace virus dispersal and introduction to Korea
Source: PLoS One. 2018 Aug 13;13(8):e0202174. doi: 10.1371/journal.pone.0202174 (PMC6089449; doi:10.1371/journal.pone.0202174)
Supplement: S3 Table — (CSV) [file pone.0202174.s003.csv]

Supplementary table 3. Sweepovirus sequence homology matrix (%)
	FJ969831	JQ621843	KF836891	HQ393477	JQ621844	FR751068	HQ333144	KC253237	KT992056	KC253235	JX448368	KF769447	AF326775	KC253236	HQ333143	KF803170	KC253234	EU309693	KJ013581	KF040467	KF040468	KF697071	FJ969829	EU839576	EU839577	EU839578	HQ393458	HQ393448	FJ151200	EF456741	EF456743	FJ969830	HQ393444	HQ393459	HQ393457	HQ393454	HQ393447	HQ393452	FN432356	FJ969832	EF456742	EF456745	EU856365	FJ529203	AJ586885	KF697069	KF697070	KF716172	EF456746
FJ969831		98	81	87	83	81	84	84	77	80	80	80	82	81	78	78	75	75	76	76	76	84	77	82	83	84	84	84	84	85	84	80	81	80	80	79	79	80	81	78	77	77	78	78	80	80	80	80	79
JQ621843	98		82	88	83	82	85	84	78	80	81	80	83	82	78	78	76	76	77	77	76	85	77	82	84	84	84	85	85	86	85	81	82	80	80	80	80	80	81	79	77	78	78	78	81	81	81	80	79
KF836891	81	82		81	88	80	81	81	79	86	85	85	86	87	84	85	80	80	81	81	80	85	85	86	82	84	83	84	83	85	85	80	79	78	78	78	78	78	81	78	80	80	80	80	79	79	79	79	78
HQ393477	87	88	81		88	84	86	86	78	80	80	80	82	81	77	77	76	76	77	77	76	84	77	82	83	84	85	86	86	87	86	82	83	81	81	81	81	81	80	78	78	78	78	78	80	80	80	80	81
JQ621844	83	83	88	88		77	80	80	79	83	84	85	85	85	82	83	78	77	79	78	78	81	82	83	80	81	80	81	80	81	81	78	77	76	76	76	76	76	77	75	77	78	78	78	78	77	77	77	76
FR751068	81	82	80	84	77		89	87	78	85	83	81	82	82	80	80	80	80	81	81	80	81	81	80	81	83	83	83	84	84	83	85	85	85	85	85	85	85	82	82	82	80	81	81	82	82	82	83	86
HQ333144	84	85	81	86	80	89		93	78	85	84	83	87	86	79	79	79	77	79	79	78	83	80	83	83	85	85	85	87	86	85	84	83	82	82	82	82	82	82	80	80	79	79	79	83	83	83	81	85
KC253237	84	84	81	86	80	87	93		78	84	84	83	87	86	79	78	78	78	78	78	78	84	79	83	84	84	85	85	86	85	84	83	82	81	81	81	81	81	82	80	81	80	80	80	84	84	84	82	85
KT992056	77	78	79	78	79	78	78	78		80	79	80	82	80	84	85	81	83	81	81	81	79	82	83	80	78	81	78	78	77	78	81	81	81	81	81	81	82	77	80	83	84	84	84	78	79	79	79	79
KC253235	80	80	86	80	83	85	85	84	80		89	87	90	90	87	86	82	82	83	83	82	80	88	82	79	81	79	79	80	80	79	82	80	80	80	80	81	81	80	80	83	82	82	82	80	80	80	81	80
JX448368	80	81	85	80	84	83	84	84	79	89		96	90	89	84	85	79	79	81	81	79	79	84	81	79	80	79	79	80	80	79	79	78	77	77	77	77	77	79	77	81	80	80	80	80	80	80	78	78
KF769447	80	80	85	80	85	81	83	83	80	87	96		88	88	85	86	80	80	82	81	81	79	85	81	79	80	79	79	79	79	80	80	79	78	78	78	78	78	79	77	81	80	80	80	81	81	81	78	78
AF326775	82	83	86	82	85	82	87	87	82	90	90	88		93	86	86	80	81	81	81	80	82	87	84	83	83	82	82	82	81	80	81	80	79	79	78	79	79	80	78	82	82	82	82	82	82	82	81	80
KC253236	81	82	87	81	85	82	86	86	80	90	89	88	93		85	86	80	80	80	79	79	80	86	83	81	81	81	81	81	81	80	81	78	78	78	77	78	78	79	77	81	81	81	81	81	81	81	80	79
HQ333143	78	78	84	77	82	80	79	79	84	87	84	85	86	85		94	87	90	87	86	85	80	91	81	82	80	81	78	78	77	77	86	86	85	85	85	86	86	83	88	87	88	88	88	84	84	84	84	86
KF803170	78	78	85	77	83	80	79	78	85	86	85	86	86	86	94		87	88	86	86	85	79	91	81	81	80	81	78	78	77	78	86	86	85	85	85	86	86	82	86	86	87	87	87	83	83	83	83	85
KC253234	75	76	80	76	78	80	79	78	81	82	79	80	80	80	87	87		91	90	90	88	78	86	80	80	79	79	77	77	76	76	84	83	83	84	83	84	84	82	85	86	86	86	86	82	82	82	81	85
EU309693	75	76	80	76	77	80	77	78	83	82	79	80	81	80	90	88	91		93	94	91	80	86	81	81	79	80	77	77	76	77	84	84	84	85	85	85	85	82	87	88	87	88	88	83	83	83	84	86
KJ013581	76	77	81	77	79	81	79	78	81	83	81	82	81	80	87	86	90	93		96	94	80	86	81	79	80	80	78	78	77	78	84	83	82	83	82	83	83	83	84	85	85	85	86	82	82	82	83	84
KF040467	76	77	81	77	78	81	79	78	81	83	81	81	81	79	86	86	90	94	96		96	80	85	81	79	79	80	77	77	77	78	83	83	83	83	83	83	83	83	84	86	85	85	85	83	82	82	83	84
KF040468	76	76	80	76	78	80	78	78	81	82	79	81	80	79	85	85	88	91	94	96		79	84	80	78	78	80	77	77	76	77	83	83	82	83	82	82	82	82	83	85	84	84	84	81	81	81	82	83
KF697071	84	85	85	84	81	81	83	84	79	80	79	79	82	80	80	79	78	80	80	80	79		81	87	89	91	87	85	86	86	87	82	82	81	81	80	80	80	88	81	80	81	81	81	86	87	87	88	81
FJ969829	77	77	85	77	82	81	80	79	82	88	84	85	87	86	91	91	86	86	86	85	84	81		83	81	82	82	79	79	78	79	90	85	84	85	85	85	85	83	84	85	86	86	86	82	82	82	85	84
EU839576	82	82	86	82	83	80	83	83	83	82	81	81	84	83	81	81	80	81	81	81	80	87	83		89	92	88	87	90	88	88	81	82	80	80	79	80	80	81	79	87	88	88	88	80	80	80	81	81
EU839577	83	84	82	83	80	81	83	84	80	79	79	79	83	81	82	81	80	81	79	79	78	89	81	89		95	88	87	88	87	87	82	84	83	83	83	83	83	84	82	82	85	85	85	87	86	86	85	86
EU839578	84	84	84	84	81	83	85	84	78	81	80	80	83	81	80	80	79	79	80	79	78	91	82	92	95		90	89	91	89	90	83	84	82	82	82	82	82	86	80	81	82	82	82	86	85	85	85	84
HQ393458	84	84	83	85	80	83	85	85	81	79	79	79	82	81	81	81	79	80	80	80	80	87	82	88	88	90		94	94	93	93	91	93	90	89	90	89	89	82	82	79	80	80	80	82	82	82	83	82
HQ393448	84	85	84	86	81	83	85	85	78	79	79	79	82	81	78	78	77	77	78	77	77	85	79	87	87	89	94		95	96	94	87	88	86	85	85	86	85	80	79	78	78	78	78	79	79	79	80	81
FJ151200	84	85	83	86	80	84	87	86	78	80	80	79	82	81	78	78	77	77	78	77	77	86	79	90	88	91	94	95		96	95	87	88	86	85	85	85	85	81	79	78	79	80	79	79	79	79	80	82
EF456741	85	86	85	87	81	84	86	85	77	80	80	79	81	81	77	77	76	76	77	77	76	86	78	88	87	89	93	96	96		96	86	87	85	84	85	85	84	80	78	77	78	78	78	79	78	78	80	81
EF456743	84	85	85	86	81	83	85	84	78	79	79	80	80	80	77	78	76	77	78	78	77	87	79	88	87	90	93	94	95	96		86	87	85	85	85	85	86	81	79	77	78	78	78	79	79	79	80	80
FJ969830	80	81	80	82	78	85	84	83	81	82	79	80	81	81	86	86	84	84	84	83	83	82	90	81	82	83	91	87	87	86	86		94	93	93	93	93	92	83	87	83	84	84	84	83	83	83	86	86
HQ393444	81	82	79	83	77	85	83	82	81	80	78	79	80	78	86	86	83	84	83	83	83	82	85	82	84	84	93	88	88	87	87	94		94	93	94	94	93	83	87	83	84	84	84	83	83	83	84	87
HQ393459	80	80	78	81	76	85	82	81	81	80	77	78	79	78	85	85	83	84	82	83	82	81	84	80	83	82	90	86	86	85	85	93	94		97	97	98	97	82	87	83	83	83	83	83	83	83	85	87
HQ393457	80	80	78	81	76	85	82	81	81	80	77	78	79	78	85	85	84	85	83	83	83	81	85	80	83	82	89	85	85	84	85	93	93	97		98	98	97	82	88	84	84	84	84	84	84	84	86	88
HQ393454	79	80	78	81	76	85	82	81	81	80	77	78	78	77	85	85	83	85	82	83	82	80	85	79	83	82	90	85	85	85	85	93	94	97	98		98	97	82	87	84	83	84	84	83	83	83	84	87
HQ393447	79	80	78	81	76	85	82	81	81	81	77	78	79	78	86	86	84	85	83	83	82	80	85	80	83	82	89	86	85	85	85	93	94	98	98	98		98	81	88	84	84	84	84	83	83	83	84	87
HQ393452	80	80	78	81	76	85	82	81	82	81	77	78	79	78	86	86	84	85	83	83	82	80	85	80	83	82	89	85	85	84	86	92	93	97	97	97	98		82	87	84	84	84	84	83	83	83	85	87
FN432356	81	81	81	80	77	82	82	82	77	80	79	79	80	79	83	82	82	82	83	83	82	88	83	81	84	86	82	80	81	80	81	83	83	82	82	82	81	82		83	82	82	82	82	88	89	88	87	84
FJ969832	78	79	78	78	75	82	80	80	80	80	77	77	78	77	88	86	85	87	84	84	83	81	84	79	82	80	82	79	79	78	79	87	87	87	88	87	88	87	83		85	86	86	87	85	86	85	84	88
EF456742	77	77	80	78	77	82	80	81	83	83	81	81	82	81	87	86	86	88	85	86	85	80	85	87	82	81	79	78	78	77	77	83	83	83	84	84	84	84	82	85		94	94	95	84	85	84	84	87
EF456745	77	78	80	78	78	80	79	80	84	82	80	80	82	81	88	87	86	87	85	85	84	81	86	88	85	82	80	78	79	78	78	84	84	83	84	83	84	84	82	86	94		100	100	83	83	83	84	89
EU856365	78	78	80	78	78	81	79	80	84	82	80	80	82	81	88	87	86	88	85	85	84	81	86	88	85	82	80	78	80	78	78	84	84	83	84	84	84	84	82	86	94	100		100	83	84	84	84	89
FJ529203	78	78	80	78	78	81	79	80	84	82	80	80	82	81	88	87	86	88	86	85	84	81	86	88	85	82	80	78	79	78	78	84	84	83	84	84	84	84	82	87	95	100	100		83	84	84	84	89
AJ586885	80	81	79	80	78	82	83	84	78	80	80	81	82	81	84	83	82	83	82	83	81	86	82	80	87	86	82	79	79	79	79	83	83	83	84	83	83	83	88	85	84	83	83	83		98	98	88	85
KF697069	80	81	79	80	77	82	83	84	79	80	80	81	82	81	84	83	82	83	82	82	81	87	82	80	86	85	82	79	79	78	79	83	83	83	84	83	83	83	89	86	85	83	84	84	98		99	88	85
KF697070	80	81	79	80	77	82	83	84	79	80	80	81	82	81	84	83	82	83	82	82	81	87	82	80	86	85	82	79	79	78	79	83	83	83	84	83	83	83	88	85	84	83	84	84	98	99		88	85
KF716172	80	80	79	80	77	83	81	82	79	81	78	78	81	80	84	83	81	84	83	83	82	88	85	81	85	85	83	80	80	80	80	86	84	85	86	84	84	85	87	84	84	84	84	84	88	88	88		85
EF456746	79	79	78	81	76	86	85	85	79	80	78	78	80	79	86	85	85	86	84	84	83	81	84	81	86	84	82	81	82	81	80	86	87	87	88	87	87	87	84	88	87	89	89	89	85	85	85	85
EU839579	79	79	78	82	76	86	85	84	79	80	78	78	80	79	87	85	85	86	84	83	83	81	84	81	86	84	82	81	82	81	80	87	87	86	87	87	87	87	84	88	87	90	90	90	85	85	85	85	98
KM050768	78	78	77	78	75	82	81	81	79	81	78	79	79	79	85	84	84	86	84	85	83	84	83	78	85	83	80	78	78	77	77	83	84	85	86	85	85	85	86	86	89	84	84	84	90	89	89	88	86
EU856364	78	79	78	78	76	83	81	82	80	82	78	79	80	79	86	85	85	87	84	85	84	85	85	79	86	84	81	78	78	78	78	85	85	86	87	86	86	86	87	87	90	85	85	85	91	90	90	90	88
EF456744	78	79	78	78	75	83	81	82	79	82	78	79	80	79	86	85	84	87	84	85	84	85	84	79	86	84	81	78	78	77	78	84	85	85	87	86	86	86	87	87	90	85	85	85	90	90	90	90	87
EU856366	78	79	78	78	75	83	81	82	79	82	78	79	80	79	86	85	84	87	84	85	84	85	84	79	86	84	81	78	78	77	78	84	85	85	87	86	86	86	87	87	90	85	85	85	90	90	90	90	87
FJ969833	79	79	78	81	76	85	84	85	81	80	77	78	79	78	88	87	85	88	85	85	84	83	85	80	84	82	83	80	81	80	80	88	89	88	89	88	88	88	86	90	87	88	88	88	87	87	87	87	92
KT992055	78	79	78	81	76	85	84	85	81	80	77	78	79	78	88	87	85	87	85	85	85	83	86	80	84	83	84	80	81	80	81	88	89	88	89	88	88	88	86	90	86	88	88	88	87	87	87	87	92
JX286654	79	80	78	79	76	82	80	80	81	80	77	78	79	78	87	86	85	88	85	86	85	86	84	80	86	84	82	78	79	78	79	86	86	86	88	87	87	87	87	88	87	87	87	87	89	90	90	91	88
JX286653	79	80	78	79	76	82	80	81	80	80	77	78	79	78	87	86	85	88	85	86	85	86	84	79	87	84	82	78	79	78	79	85	86	86	87	86	86	87	87	88	86	86	86	87	90	90	89	90	88
JX286655	79	79	78	79	76	82	80	81	80	80	77	78	79	78	87	86	85	88	84	85	84	86	84	79	86	84	81	78	79	78	79	85	86	86	87	86	86	86	87	88	86	86	86	86	90	90	89	90	87
KF040466	79	80	78	79	76	82	80	81	80	80	77	78	79	78	86	85	85	87	85	87	86	85	84	79	86	84	81	78	78	78	78	85	85	86	87	86	86	86	87	87	86	86	86	86	91	90	90	89	87
FJ515896	80	80	78	79	76	82	80	80	80	80	77	78	79	78	86	85	85	87	85	87	85	86	84	80	86	84	82	79	79	79	79	86	86	86	88	87	87	87	87	87	86	86	87	87	89	90	90	91	87
FJ515897	80	80	78	79	76	82	80	80	80	80	77	78	79	78	86	85	85	87	85	87	85	86	84	80	86	84	82	79	79	79	79	86	86	86	88	87	87	87	87	87	86	86	87	87	89	90	90	91	87
FJ515898	80	80	78	79	76	82	80	80	80	80	77	78	79	78	86	85	85	87	85	87	85	86	84	80	86	84	82	79	79	79	79	86	86	86	88	87	87	87	87	87	86	86	87	87	89	90	90	91	87
KF040464	79	79	78	78	76	82	79	81	80	80	77	78	79	78	86	85	84	87	85	86	85	86	84	80	86	84	81	79	79	78	79	85	85	86	87	86	86	86	87	88	86	87	87	87	89	89	89	90	87
JX050197	79	79	77	78	75	82	80	81	79	80	78	77	80	79	85	84	83	84	82	82	81	84	83	80	87	85	80	78	79	78	78	83	84	83	84	83	83	83	86	86	87	87	87	87	88	89	89	89	89
JX050196	78	79	77	78	75	82	80	81	78	80	77	77	80	78	85	83	82	84	82	82	81	84	82	80	87	84	79	77	79	77	77	83	83	83	83	83	83	83	85	85	87	87	87	87	88	88	88	89	88
JX050195	79	80	78	79	76	83	81	82	79	82	79	78	81	80	86	85	84	85	83	83	82	85	84	81	88	86	81	79	80	79	78	84	85	84	85	84	84	84	86	86	88	88	88	88	89	90	90	90	90
EU253456	80	80	78	79	76	82	81	82	79	81	78	78	80	79	87	86	85	86	84	84	82	85	85	81	89	86	81	79	80	79	79	86	86	85	86	85	85	85	87	88	88	89	89	89	89	88	88	89	91
EU267799	80	80	79	79	76	83	81	82	79	81	78	78	80	79	87	86	85	86	84	84	83	86	85	82	88	86	81	79	80	79	79	85	86	85	86	85	85	85	88	88	88	89	89	90	88	89	89	89	91
HQ333136	81	81	80	80	76	86	84	85	77	85	80	79	83	82	83	82	82	83	83	83	82	86	85	81	85	86	81	81	82	81	80	85	83	84	85	84	84	84	87	85	85	84	84	84	87	88	88	91	86
HQ333138	81	81	80	81	76	86	84	85	77	85	81	79	84	82	83	82	82	83	83	83	82	87	85	81	86	86	82	81	82	81	80	85	83	84	85	84	84	84	88	85	85	84	85	85	88	88	88	91	86
HQ333135	81	81	80	81	77	86	84	85	77	85	81	79	84	82	83	82	82	83	83	83	82	86	85	81	86	86	81	81	82	81	80	85	83	85	85	84	85	85	88	85	86	84	85	85	88	88	88	92	86
HQ333137	81	81	80	81	77	86	84	85	77	85	81	79	84	82	83	82	82	83	83	83	82	87	85	82	86	86	82	81	82	81	80	85	83	84	85	84	85	85	88	85	86	85	85	85	88	88	88	91	86
HQ393473	79	80	78	85	76	85	83	83	82	81	78	79	80	78	89	88	85	87	85	85	84	81	84	79	82	81	84	81	82	81	81	89	91	89	89	89	89	89	84	90	86	86	87	87	86	86	86	85	90
HQ393476	79	80	78	85	76	85	83	83	82	81	78	79	79	78	89	88	85	87	85	85	84	81	85	79	82	81	84	81	81	81	81	89	91	89	89	89	89	89	85	90	86	86	87	87	86	86	86	86	90
KT992058	79	79	78	79	76	83	80	81	80	81	78	78	79	78	87	86	85	87	85	85	84	86	85	79	87	85	82	78	79	78	79	85	86	87	88	87	87	87	87	88	86	86	86	86	90	89	89	90	88
KT992059	79	79	78	79	76	83	80	81	80	81	78	78	79	78	87	86	85	87	85	85	84	86	85	79	87	85	82	78	79	78	79	85	86	87	88	87	87	87	87	88	86	86	86	86	90	89	89	90	88
AB433786	80	80	78	82	77	84	85	86	81	78	80	80	81	79	86	85	84	86	83	83	83	84	84	81	84	83	84	81	81	80	81	86	87	86	87	86	86	86	87	88	85	85	85	85	89	89	89	85	90
AB433787	81	81	78	80	78	81	81	83	81	79	80	81	81	79	87	86	84	86	83	83	82	88	84	80	87	85	83	79	80	79	79	85	86	85	86	85	85	85	90	87	85	85	85	85	91	92	92	89	87
KC253238	80	80	80	80	77	84	82	83	79	83	78	79	81	80	87	85	84	86	85	84	83	88	89	81	85	86	83	80	80	79	80	89	86	86	87	86	86	86	90	88	85	86	86	86	88	89	89	92	87
DQ644562	80	80	81	80	78	84	82	83	79	82	78	79	81	80	87	85	84	85	85	84	83	88	89	81	86	87	83	80	81	80	81	89	86	86	87	86	86	86	89	87	85	86	86	86	89	88	88	92	88
DQ644563	80	80	81	80	78	84	82	83	79	82	78	79	81	80	87	85	84	85	85	84	83	88	89	81	86	87	83	81	81	81	81	89	86	86	87	86	86	86	89	87	85	86	86	86	89	88	88	92	88
KF040465	79	79	78	78	76	81	80	81	80	80	77	78	79	78	88	87	85	86	84	84	83	85	85	79	87	85	81	78	79	78	78	86	87	85	86	86	86	86	88	88	86	87	87	87	90	89	89	90	88
HQ393456	79	79	78	79	76	82	80	81	80	81	77	78	79	78	87	86	84	86	84	84	83	85	86	79	86	85	82	78	79	78	78	87	87	89	91	90	90	90	87	88	85	86	86	86	90	89	89	90	88
HQ393467	79	79	78	79	76	83	81	81	80	81	77	78	79	78	86	85	84	87	84	85	83	86	86	79	86	85	82	78	79	78	79	86	86	90	91	90	90	90	88	88	85	85	85	86	90	89	89	91	88
HQ393464	79	79	78	79	76	83	80	81	80	81	77	78	79	78	87	85	84	87	84	85	83	86	86	79	86	85	82	78	79	78	79	86	86	90	91	90	90	90	88	88	85	85	86	86	90	89	89	91	88
HQ393465	79	79	78	79	76	83	80	81	80	81	77	78	79	78	87	86	85	87	84	85	84	86	86	79	86	85	82	78	79	78	79	86	86	90	91	90	90	91	88	88	86	86	86	86	90	89	89	91	88
HQ393462	79	79	78	78	76	82	80	80	80	81	77	77	79	77	86	85	84	86	84	84	83	86	85	79	85	84	82	78	78	78	78	86	86	90	91	90	91	90	87	87	85	85	85	86	88	89	89	91	87
HQ393463	79	79	78	78	76	82	80	80	80	81	77	78	79	77	86	85	84	86	84	84	83	86	85	79	85	84	82	78	79	78	78	86	86	90	91	90	91	90	87	87	85	85	85	85	89	89	89	91	87
HQ393461	79	80	78	78	76	83	80	81	80	81	77	78	79	78	87	86	84	87	84	85	83	86	86	79	85	84	82	78	79	78	78	87	87	90	92	91	91	91	88	88	86	86	86	86	89	90	89	91	88
HQ393466	79	79	78	78	76	82	80	80	80	81	76	77	79	77	86	85	84	86	84	84	83	86	85	79	85	84	82	78	79	78	78	86	86	90	92	91	91	91	87	87	85	86	86	86	88	89	89	91	87
HQ393469	79	80	78	78	76	83	80	81	80	81	77	78	79	78	87	85	84	86	84	84	83	86	86	79	85	84	82	78	79	78	78	87	86	90	92	91	91	91	88	88	86	86	86	86	89	89	89	91	87
HQ393468	79	80	78	78	76	83	80	81	80	81	77	78	79	78	87	85	84	87	84	85	83	86	86	79	86	84	82	78	79	78	78	87	86	90	92	91	91	91	88	88	86	86	86	86	89	89	89	91	88
HQ393470	79	80	78	78	76	83	80	81	80	81	77	78	79	78	87	85	84	87	84	84	83	86	86	79	86	84	82	78	79	78	78	87	86	90	92	91	91	91	88	88	86	86	86	86	89	89	89	91	88
JQ349087	81	81	80	80	77	84	82	82	79	81	78	79	80	79	87	85	84	85	85	85	83	89	88	82	85	87	85	81	82	81	81	89	88	87	88	87	87	87	90	87	84	85	86	86	89	89	89	92	87
HQ333141	79	80	78	79	76	82	81	81	82	81	78	79	80	79	90	88	86	87	85	84	83	86	86	80	87	85	82	79	79	79	79	87	88	87	88	87	87	87	88	88	86	87	87	87	90	90	90	90	89
HQ393442	80	80	80	80	77	84	82	82	79	82	78	79	80	79	86	84	83	85	85	85	84	88	87	81	85	86	85	80	81	80	80	88	87	88	89	88	88	88	89	87	85	85	85	85	88	89	88	92	87
HQ393449	80	81	81	80	78	84	82	82	78	82	78	79	80	79	85	84	83	85	85	85	83	88	87	81	85	87	84	80	81	81	81	88	87	86	87	86	86	86	89	87	84	85	85	85	89	88	88	92	86
HQ393455	80	80	80	80	77	84	82	82	79	82	78	79	80	79	87	86	84	86	85	85	84	88	87	81	86	87	85	80	81	80	81	88	89	87	87	87	87	87	90	88	85	85	85	85	89	89	88	91	87
HQ393445	80	80	80	80	77	84	82	82	79	82	78	79	80	79	86	85	84	85	85	85	84	88	87	82	86	87	85	80	81	80	81	89	88	87	87	87	86	86	90	87	84	85	85	85	89	88	88	92	87
HQ393460	80	80	80	80	77	84	82	82	79	82	78	79	80	79	86	85	84	85	85	85	84	88	88	82	86	87	85	80	81	80	81	89	88	87	87	87	86	86	90	87	84	85	85	85	89	88	88	92	87
HQ333142	79	80	78	79	76	82	80	81	81	81	78	79	79	78	89	88	85	88	85	85	84	86	86	80	87	86	82	79	79	78	79	86	87	86	88	87	87	87	89	90	87	87	87	87	91	90	90	90	89
HQ333139	79	80	79	79	76	82	80	81	81	81	78	78	79	78	89	88	85	88	85	85	84	86	86	80	88	86	82	79	79	78	79	87	87	86	88	87	87	87	89	90	87	87	87	87	91	90	90	90	89
HQ333140	79	80	79	79	76	82	80	81	81	81	78	78	79	78	89	88	85	88	85	85	84	86	86	80	88	86	82	79	79	78	79	87	87	87	88	87	87	87	89	90	87	87	87	87	91	90	90	90	89
AB433788	79	80	78	79	76	82	80	81	81	81	78	78	79	78	89	88	86	88	85	85	84	87	86	80	87	85	82	78	79	78	79	87	88	87	88	87	87	87	89	89	86	88	88	88	90	90	90	90	89
KT992050	80	80	78	79	76	82	81	81	81	81	78	78	80	78	89	87	86	88	85	85	84	87	86	80	86	85	82	79	79	78	79	87	87	86	88	87	87	87	90	90	86	87	87	88	90	90	90	91	89
KT992060	80	80	78	79	76	82	80	81	82	81	78	78	80	78	88	88	86	88	85	85	84	86	86	80	86	84	82	78	79	78	79	86	87	86	87	87	87	87	90	89	86	86	86	86	90	90	90	90	88
KT992049	79	80	78	79	76	82	80	81	81	81	78	78	80	78	89	88	86	87	85	85	84	86	86	79	86	84	82	78	79	78	79	87	88	86	87	87	87	87	90	89	86	87	87	87	90	91	90	90	89
HM754641	79	80	78	79	76	82	80	81	82	81	77	78	80	78	89	88	86	87	85	85	84	86	86	79	86	84	82	78	79	78	79	87	87	86	88	87	87	87	90	89	86	87	87	87	90	90	90	90	89
FJ560719	80	80	79	79	76	83	81	81	82	81	78	79	80	78	89	89	86	88	86	85	84	86	87	80	86	84	82	79	79	78	79	87	88	87	88	87	87	87	90	90	87	87	87	88	90	91	90	90	89
HM754637	80	80	79	79	76	83	81	81	82	81	78	79	80	78	89	89	86	88	86	85	84	86	86	80	86	84	82	79	79	78	79	87	88	87	88	87	87	87	90	90	87	87	87	88	90	91	90	90	89
KT992053	80	80	79	79	76	82	81	81	82	81	78	78	80	78	89	89	86	88	86	85	84	86	86	79	86	84	82	79	79	78	79	87	88	87	88	87	87	87	90	89	87	87	87	88	90	91	90	90	89
HM754639	79	80	78	78	76	82	80	81	81	81	77	78	79	78	89	88	85	88	86	85	84	86	86	80	86	84	82	79	79	78	79	86	88	86	87	87	87	87	89	90	86	87	87	87	90	90	90	90	89
JX961672	79	80	78	79	76	82	80	81	82	81	78	78	79	78	89	88	86	88	86	86	84	86	86	80	86	84	82	79	79	78	79	87	88	86	88	87	87	87	90	90	87	87	87	87	90	91	90	90	89
HM754638	79	80	78	78	76	82	80	81	81	81	77	78	79	78	89	88	85	88	85	85	84	86	86	80	86	84	82	79	79	78	79	86	87	86	87	86	87	87	90	90	86	87	87	87	90	90	90	90	89
HM754635	79	80	78	79	76	82	80	81	82	81	77	78	79	78	89	88	86	88	85	85	84	86	86	80	86	84	82	79	79	78	79	86	88	86	87	87	87	87	90	90	86	87	87	87	90	91	90	90	89
HM754636	80	80	78	79	76	82	80	81	82	81	78	78	79	78	89	88	86	88	86	85	84	86	86	80	86	85	82	79	79	78	79	87	88	86	88	87	87	87	90	90	86	87	87	87	90	91	90	90	89
HM754634	79	80	78	79	76	82	80	81	82	81	78	78	79	78	89	88	86	88	86	85	84	86	86	80	86	84	82	79	79	78	79	86	88	86	87	87	87	87	90	90	86	87	87	87	90	91	90	90	89
HM754640	79	80	78	79	76	82	80	81	82	81	78	78	79	78	89	88	86	88	86	86	84	86	86	80	86	84	82	79	79	78	79	86	88	86	87	87	87	87	90	90	86	87	87	87	90	91	90	90	89
HQ393474	79	80	78	79	76	82	80	81	81	81	78	78	80	78	89	88	86	87	85	85	84	86	86	80	86	84	82	78	79	78	79	87	88	86	87	86	86	86	90	89	86	87	87	87	90	90	90	90	89
HQ393475	79	80	78	79	76	82	80	81	81	81	78	78	80	78	89	88	86	87	85	85	84	86	86	79	86	84	82	79	79	78	79	87	89	86	87	87	87	87	90	89	86	87	87	87	90	90	90	90	89
HQ393471	79	80	78	79	76	82	81	81	81	81	78	78	80	79	89	88	86	88	85	85	84	86	86	80	86	84	82	79	79	78	79	87	89	86	87	87	87	87	90	89	86	87	87	87	90	91	90	91	89
HQ393472	79	80	78	79	76	82	81	81	81	81	78	78	80	78	89	88	86	87	85	85	84	86	86	79	86	84	82	79	79	78	79	87	89	86	87	87	87	87	90	89	86	87	87	87	90	91	90	90	89
FJ969836	79	80	78	79	76	82	81	81	81	81	78	78	80	78	89	88	86	87	85	85	84	86	86	79	86	84	82	78	79	78	79	87	88	86	87	87	87	87	90	89	86	87	87	87	90	90	90	90	89
FJ969835	79	79	78	78	76	82	80	81	81	81	77	78	79	78	89	88	85	87	85	85	84	86	86	79	85	84	81	78	79	78	78	86	88	86	87	86	86	86	89	89	86	87	87	87	90	90	90	90	88
FJ969837	79	80	78	79	76	82	81	81	81	81	78	78	80	78	89	88	86	88	85	85	84	86	86	79	86	84	82	78	79	78	79	87	89	86	87	87	87	87	90	89	86	87	87	87	90	91	90	90	89
FJ969834	79	80	78	79	76	82	81	81	81	81	78	78	80	79	89	88	86	88	85	85	84	86	86	80	86	84	82	79	79	78	79	87	89	86	87	87	87	87	90	90	86	87	87	87	90	91	90	91	89
HQ393443	79	80	78	79	76	82	80	81	81	81	78	78	80	78	89	88	86	87	85	85	84	86	86	79	86	84	82	78	79	78	79	87	89	86	87	87	87	87	90	89	86	87	87	87	90	91	90	90	89
HQ393446	79	80	78	79	76	82	80	81	81	81	78	78	80	78	89	88	86	87	85	85	84	86	86	79	86	84	82	78	79	78	79	87	89	86	87	86	86	87	90	89	86	87	87	87	90	90	90	90	89
HQ393450	79	80	78	79	76	82	81	81	81	81	78	78	80	78	89	88	86	87	85	85	84	86	86	79	86	84	82	78	79	78	79	87	89	86	87	87	87	87	90	89	86	87	87	87	90	91	90	90	89
HQ393451	79	80	78	79	76	82	81	81	81	81	78	78	80	78	89	88	86	87	85	85	84	86	86	79	86	84	82	78	79	78	79	87	89	86	87	87	87	87	90	89	86	87	87	87	90	91	90	90	89
KT992065	79	80	78	78	76	82	81	81	80	81	77	78	80	78	89	87	85	88	85	85	83	86	86	80	86	84	82	78	79	78	79	87	88	86	87	86	86	86	89	89	86	87	87	87	90	90	90	91	89
KT992051	79	80	78	78	76	82	81	81	80	81	77	78	80	78	89	87	85	88	85	85	83	86	86	80	86	84	82	79	79	78	79	87	88	86	87	87	87	87	90	89	87	88	88	88	90	90	90	91	89
KT992068	79	80	78	78	76	82	81	81	80	81	77	78	80	78	89	87	86	88	85	85	84	86	86	80	86	84	82	79	79	78	79	87	88	86	87	87	87	87	90	89	87	88	88	88	90	90	90	91	89
FJ176701	80	80	78	79	76	82	81	82	81	81	78	79	80	78	89	87	86	88	85	85	84	87	86	80	87	85	82	79	80	78	79	87	88	87	88	87	87	87	89	89	87	88	88	88	90	90	90	91	89
JF768740	79	80	78	79	76	82	80	81	81	81	78	78	80	78	90	88	86	88	85	85	84	87	86	80	87	85	82	79	80	78	79	87	88	87	88	87	87	87	90	90	87	88	88	88	90	90	90	91	89
AF104036	80	80	78	79	76	82	80	81	81	80	77	78	79	78	90	87	85	88	85	85	84	87	86	80	86	84	83	79	79	78	79	88	88	87	88	87	87	87	89	90	86	88	88	88	90	90	90	91	90
KC253233	79	80	78	79	76	82	80	81	81	80	77	78	79	78	90	88	86	88	85	85	84	87	86	80	86	84	82	79	79	78	79	87	88	87	88	87	87	87	89	90	87	88	88	88	90	90	90	91	89
HQ393453	79	79	79	79	76	82	81	82	81	81	78	79	80	78	89	88	85	88	85	85	84	86	86	80	87	85	82	79	79	78	79	87	88	87	88	87	87	87	89	89	87	87	87	87	91	90	90	90	89
KT992062	79	80	79	79	77	82	81	81	82	81	78	79	80	79	89	89	86	88	86	86	84	86	87	80	87	85	82	79	79	78	79	87	87	86	88	87	87	87	89	89	86	87	87	88	91	91	90	90	89
KC488316	77	77	79	78	77	78	78	79	78	80	78	77	80	79	78	77	77	78	79	78	77	79	78	80	78	78	77	77	78	77	76	76	76	75	75	75	75	75	77	78	80	80	80	80	76	77	77	78	78
KC907406	79	79	80	79	78	82	83	81	78	85	81	80	82	83	80	80	80	80	81	81	80	79	82	82	79	81	79	79	80	79	78	80	79	78	78	78	78	78	79	80	82	81	82	82	78	79	79	79	80
KJ476507	77	77	77	77	76	81	80	79	79	81	80	79	80	80	84	84	84	83	81	82	80	76	83	79	80	78	76	76	77	76	76	81	82	81	81	81	81	81	79	84	84	86	86	86	80	80	80	80	84
KJ476510	76	76	80	77	79	79	77	77	81	79	79	79	80	79	81	81	86	86	87	87	85	79	81	81	78	79	80	77	77	77	77	80	80	79	79	78	79	79	79	78	80	80	81	81	79	79	79	79	78
JX961671	81	82	79	81	77	85	82	82	78	81	81	80	81	80	79	79	77	77	77	77	77	81	78	79	82	83	80	79	81	80	80	80	80	79	79	79	79	80	80	78	78	78	78	78	81	80	80	81	80
JX961674	81	82	79	81	77	85	82	82	78	81	81	80	81	80	78	79	77	77	77	77	77	81	78	79	82	83	80	79	81	80	80	80	80	79	79	79	79	80	80	78	78	78	78	78	81	80	80	80	80
KT992067	82	82	79	81	77	84	82	81	77	81	81	79	80	79	78	78	77	77	78	77	77	82	78	79	83	83	80	80	81	80	80	80	80	79	79	79	79	80	81	78	78	78	78	78	81	80	80	81	79
JF736657	81	82	79	81	77	84	82	82	77	81	81	80	80	79	78	78	77	77	77	77	76	80	78	78	82	82	80	79	80	80	79	80	80	79	79	79	79	79	80	78	78	78	78	78	81	80	80	80	80
JX961673	82	82	78	81	77	85	82	82	77	81	81	80	80	79	78	78	77	77	77	77	76	81	78	78	82	82	80	79	81	80	80	80	80	79	79	79	79	80	81	78	78	78	78	78	81	80	80	81	80
KT992063	82	82	79	81	77	85	82	82	77	81	81	80	80	79	79	78	77	77	78	78	77	81	78	79	82	83	80	79	81	80	80	80	80	79	79	79	79	80	81	78	78	78	78	78	81	80	80	81	80
DQ512731	81	81	78	80	76	84	82	81	77	80	81	79	80	79	78	78	76	76	77	77	76	80	77	78	81	82	79	79	80	80	79	79	80	78	78	78	78	79	80	77	77	77	77	78	80	79	79	80	79
KT992048	81	82	79	81	77	85	83	82	77	81	81	80	80	79	78	78	77	77	78	78	77	81	78	79	82	82	80	79	81	80	80	80	80	79	79	79	79	79	81	78	78	78	78	78	81	80	80	81	80
KT992057	82	82	79	81	77	85	83	82	77	81	81	80	80	79	79	79	77	77	78	77	77	81	78	79	82	83	80	79	81	80	80	80	80	79	79	79	79	79	81	78	78	78	78	78	81	80	80	81	80
KT992052	81	82	79	81	77	84	82	82	77	81	81	80	80	79	78	78	77	77	78	77	77	81	78	79	82	82	80	79	81	80	80	80	80	79	79	79	79	79	81	78	78	78	78	78	81	80	80	81	80
KT992054	81	82	79	81	77	84	82	82	77	81	81	80	80	79	78	78	77	77	78	77	77	81	78	79	82	82	80	79	81	80	80	80	80	79	79	79	79	79	81	78	78	78	78	78	81	80	80	81	80
KT992064	81	82	79	81	77	84	82	82	77	81	81	80	80	79	78	78	77	77	78	77	77	81	78	79	82	82	80	79	81	80	80	80	80	79	79	79	79	79	81	78	78	78	78	78	81	80	80	81	80
KT992061	81	82	79	81	77	85	82	82	77	81	81	80	80	79	78	78	77	77	78	78	77	81	78	79	82	82	80	79	81	80	80	80	80	79	79	79	79	79	81	78	78	78	78	78	81	80	80	81	80
KT992066	81	82	79	81	77	85	82	82	77	81	81	80	80	79	78	78	77	77	78	78	77	81	78	79	82	82	80	79	81	80	80	80	80	79	79	79	79	79	81	78	78	78	78	78	81	80	80	81	80
KF156759	78	79	77	79	75	81	79	79	77	78	78	77	79	78	78	78	77	76	76	76	76	78	77	77	80	80	79	78	80	79	78	79	80	79	78	78	78	78	77	79	77	77	77	77	78	77	77	78	78
KJ476509	78	78	76	78	75	80	78	78	77	77	77	77	78	77	77	77	77	76	77	77	76	78	77	77	79	79	79	78	79	78	78	79	79	78	78	78	78	78	78	79	76	76	76	76	78	77	77	79	77
[truncated: 111 more columns]
